# Supplementary material for: Significance of MnO2 Type and Solution Parameters in Manganese Removal from Water Solution
Source: Int J Mol Sci. 2023 Feb 23;24(5):4448. doi: 10.3390/ijms24054448 (PMC10003147; doi:10.3390/ijms24054448)
Supplement: Supplementary file 1 [file ijms-24-04448-s001.zip]

Archive with 2 entries (2 files):
- ijms-2203452-supplementary/FileS1.stw
- ijms-2203452-supplementary/Supplementary Materials.pdf
